# Supplementary material for: Ash leaf metabolomes reveal differences between trees tolerant and susceptible to ash dieback disease
Source: Sci Data. 2017 Dec 19;4:170190. doi: 10.1038/sdata.2017.190 (PMC5735976; doi:10.1038/sdata.2017.190)
Supplement: Supplementary file 1 [file sdata2017190-isa1.zip]

Archive with 3 entries (3 files):
- i_Investigation.txt
- s_study_Sambles.txt
- a_assay_Sambles.txt
