# Supplementary material for: Ash leaf metabolomes reveal differences between trees tolerant and susceptible to ash dieback disease
Source: Sci Data. 2017 Dec 19;4:170190. doi: 10.1038/sdata.2017.190 (PMC5735976; doi:10.1038/sdata.2017.190)
Supplement: Supplementary file 1 [file sdata2017190-isa1.zip › i_Investigation.txt]

# Investigation File generated for Scientific Data with Investigation File Authoring Tool version 0.1.0 on 14/11/2017 - This metadata file is CC0
ONTOLOGY SOURCE REFERENCE
Term Source Name	NCBITAXON	BTO	GAZ	UO	OBI	ERO	XCO	EFO	CHMO
Term Source File	http://data.bioontology.org/ontologies/NCBITAXON	http://data.bioontology.org/ontologies/BTO	http://data.bioontology.org/ontologies/GAZ	http://data.bioontology.org/ontologies/UO	http://data.bioontology.org/ontologies/OBI	http://data.bioontology.org/ontologies/ERO	http://data.bioontology.org/ontologies/XCO	http://data.bioontology.org/ontologies/EFO	http://data.bioontology.org/ontologies/CHMO
Term Source Version	2016AB	unknown	$Revision: 1.512 $	unknown	2014-08-18	2013-08-02	4.18	2.89	releases/2014-11-20
Term Source Description	National Center for Biotechnology Information (NCBI) Organismal Classification	BRENDA Tissue and Enzyme Source Ontology	Gazetteer	Units of Measurement Ontology	Ontology for Biomedical Investigations	Eagle-I Research Resource Ontology	Experimental Conditions Ontology	Experimental Factor Ontology	Chemical Methods Ontology
INVESTIGATION
Investigation Identifier
Investigation Title
Investigation Description
Investigation Submission Date
Investigation Public Release Date
INVESTIGATION PUBLICATIONS
Investigation PubMed ID
Investigation Publication DOI
Investigation Publication Author List
Investigation Publication Title
Investigation Publication Status
Investigation Publication Status Term Accession Number
Investigation Publication Status Term Source REF
INVESTIGATION CONTACTS
Investigation Person Last Name
Investigation Person Mid Initials
Investigation Person First Name
Investigation Person Address
Investigation Person Phone
Investigation Person Fax
Investigation Person Email
Investigation Person Affiliation
Investigation Person Roles
Investigation Person Roles Term Accession Number
Investigation Person Roles Term Source REF
STUDY
Study Identifier	10.1038/sdata.2017.190
Study Title	Ash leaf metabolomes reveal differences between trees tolerant and susceptible to ash dieback disease
Study Submission Date	21/03/2017
Study Public Release Date	19/12/2017
Study Description	http://www.nature.com/articles/sdata2017190#abstract
Study File Name	s_study_Sambles.txt
Comment[Subject Keywords]	//;//;//;//
Comment[Manuscript Licence]	CC BY-4.0
Comment[Experimental Metadata Licence]	CC0
Comment[Supplementary Information File Name]		Supplementary Figure S1	Supplementary Table S1
Comment[Supplementary Information File Type]	x-zip-compressed	pdf	vnd.openxmlformats-officedocument.spreadsheetml.sheet
Comment[Supplementary Information File URL]	http://www.nature.com/articles/sdata2017190#supplementary-information	http://www.nature.com/articles/sdata2017190#supplementary-information	http://www.nature.com/articles/sdata2017190#supplementary-information
Comment[Data Repository]	MetaboLights
Comment[Data Record Accession]	MTBLS372
Comment[Data Record URI]	https://www.ebi.ac.uk/metabolights/MTBLS372
STUDY DESIGN DESCRIPTORS
Study Design Type	parallel group design	disease analysis objective
Study Design Type Term Accession Number	OBI:0500006	ERO:0100142
Study Design Type Term Source REF	OBI	ERO
STUDY PUBLICATIONS
Study PubMed ID	""
Study Publication DOI	10.1038/nature20786
Study Publication Author List	""
Study Publication Title	""
Study Publication Status	published
Study Publication Status Term Accession Number	
Study Publication Status Term Source REF	
STUDY FACTORS
Study Factor Name	phenotype	year of first grafting	age at time of first grafting	geographical location	replicate
Study Factor Type	phenotype	experimental condition	age	geographic location	biological replicate
Study Factor Type Term Accession Number	OGMS:0000023	XCO:0000000	http://www.ebi.ac.uk/efo/EFO_0000246	GAZ:00000448	http://www.ebi.ac.uk/efo/EFO_0002091
Study Factor Type Term Source REF	OBI	XCO	EFO	OBI	EFO
STUDY ASSAYS
Study Assay Measurement Type	metabolite profiling
Study Assay Measurement Type Term Accession Number	OBI:0000366
Study Assay Measurement Type Term Source REF	OBI
Study Assay Technology Type	quadrupole time-of-flight mass spectrometry
Study Assay Technology Type Term Accession Number	CHMO:0002719
Study Assay Technology Type Term Source REF	CHMO
Study Assay Technology Platform	""
Study Assay File Name	a_assay_Sambles.txt
STUDY PROTOCOLS
Study Protocol Name	Collection of leaf material	Sample processing	Mass spectrometry	Data processing	Statistics	Putative feature identification
Study Protocol Type	selection	biological sample processing	mass spectrometry assay	information processor function	Statistical tests	data transformation
Study Protocol Type Term Accession Number	OBI:0001928	ERO:0000705	OBI:0000470	OBI:0000392	http://www.ebi.ac.uk/efo/swo/SWO_0000713	OBI:0200000
Study Protocol Type Term Source REF	OBI	ERO	OBI	OBI	ERO	OBI
Study Protocol Description						
Study Protocol URI	""	""	""	""	""	""
Study Protocol Version						
Study Protocol Parameters Name	""	""	instrument; manufacturer	""	""	""
Study Protocol Parameters Name Term Accession Number	""	""	""	""	""	""
Study Protocol Parameters Name Term Source REF	""	""	""	""	""	""
Study Protocol Components Name	""	""	""	""	""	""
Study Protocol Components Type	""	""	""	""	""	""
Study Protocol Components Type Term Accession Number	""	""	""	""	""	""
Study Protocol Components Type Term Source REF	""	""	""	""	""	""
STUDY CONTACTS
Study Person Last Name	Sambles	Salmon	Florance	Howard	Smirnoff	Nielsen	McKinney	Kjær	Buggs	Studholme	Grant
Study Person First Name	Christine M.	Deborah L.	Hannah	Thomas P.	Nicholas	Lene R.	Lea V.	Erik D.	Richard J. A.	David J.	Murray
Study Person Mid Initials											
Study Person Email	C.M.Sambles@exeter.ac.uk	""	""	""	""	""	""	""	""	""	M.Grant@warwick.ac.uk
Study Person Phone											
Study Person Fax											
Study Person Address											
Study Person Affiliation	Biosciences, Geoffrey Pope Building, University of Exeter, Stocker Road, Exeter EX4 4QD, UK	Biosciences, Geoffrey Pope Building, University of Exeter, Stocker Road, Exeter EX4 4QD, UK	SynthSys, Roger Land Building, Alexander Crum Brown Road, The King’s Buildings, Edinburgh EH9 3FF, UK	School of Biology, Devonshire Building, Newcastle University, Newcastle upon, Tyne NE1 7RU, UK	Biosciences, Geoffrey Pope Building, University of Exeter, Stocker Road, Exeter EX4 4QD, UK	Department of Geosciences and Natural Resource Management, University of Copenhagen, Rolighedsvej 23, Frederiksberg C 1958, Denmark	Department of Geosciences and Natural Resource Management, University of Copenhagen, Rolighedsvej 23, Frederiksberg C 1958, Denmark	Department of Geosciences and Natural Resource Management, University of Copenhagen, Rolighedsvej 23, Frederiksberg C 1958, Denmark	Royal Botanic Gardens Kew, Richmond, Surrey TW9 3AB, UK	Biosciences, Geoffrey Pope Building, University of Exeter, Stocker Road, Exeter EX4 4QD, UK	School of Life Sciences, Gibbet Hill Campus, University of Warwick, Coventry CV4 7AL, UK
Study Person Roles											
Study Person Roles Term Accession Number											
Study Person Roles Term Source REF											
Comment[Study Person ORCID]	0000-0002-7219-0398				0000-0001-5630-5602	0000-0002-7214-8691		0000-0001-8624-1611		0000-0002-3010-6637	
Comment[Funder]											
Comment[FundRef ID]											
Comment[Funder Term Source REF]											
Comment[Grant Identifier]											
