# Supplementary material for: Ash leaf metabolomes reveal differences between trees tolerant and susceptible to ash dieback disease
Source: Sci Data. 2017 Dec 19;4:170190. doi: 10.1038/sdata.2017.190 (PMC5735976; doi:10.1038/sdata.2017.190)
Supplement: Supplementary file 1 [file sdata2017190-isa1.zip › s_study_Sambles.txt]

Source Name	Characteristics[organism]	Term Source REF	Term Accession Number	Characteristics[organism part]	Term Source REF	Term Accession Number	Characteristics[geographical location]	Term Source REF	Term Accession Number	Protocol REF	Sample Name	Factor Value[phenotype]	Factor Value[year of first grafting]	Factor Value[age at time of first grafting]	Unit	Term Source REF	Term Accession Number	Factor Value[geographical location]	Factor Value[replicate]
R14164C	Fraxinus excelsior	NCBITAXON	NCBITaxon:38873	leaf	BTO	BTO:0000713	Kingdom of Denmark	GAZ	GAZ:00002635	Collection of leaf material	HGH-A	low susceptibility to ash dieback disease	2012	9	year	UO	UO:0000036	Randers	biological replicate
14184A	Fraxinus excelsior	NCBITAXON	NCBITaxon:38873	leaf	BTO	BTO:0000713	Kingdom of Denmark	GAZ	GAZ:00002635	Collection of leaf material	HGH-B	low susceptibility to ash dieback disease	2012	9	year	UO	UO:0000036	Randers	biological replicate
R14193A	Fraxinus excelsior	NCBITAXON	NCBITaxon:38873	leaf	BTO	BTO:0000713	Kingdom of Denmark	GAZ	GAZ:00002635	Collection of leaf material	HGH-C	low susceptibility to ash dieback disease	2012	9	year	UO	UO:0000036	Randers	biological replicate
R14198B	Fraxinus excelsior	NCBITAXON	NCBITaxon:38873	leaf	BTO	BTO:0000713	Kingdom of Denmark	GAZ	GAZ:00002635	Collection of leaf material	HGH-D	low susceptibility to ash dieback disease	2012	9	year	UO	UO:0000036	Randers	biological replicate
R14181	Fraxinus excelsior	NCBITAXON	NCBITaxon:38873	leaf	BTO	BTO:0000713	Kingdom of Denmark	GAZ	GAZ:00002635	Collection of leaf material	HGH-E	low susceptibility to ash dieback disease	2012	9	year	UO	UO:0000036	Randers	biological replicate
R14127	Fraxinus excelsior	NCBITAXON	NCBITaxon:38873	leaf	BTO	BTO:0000713	Kingdom of Denmark	GAZ	GAZ:00002635	Collection of leaf material	UGH-F	high susceptibility to ash dieback disease	2012	9	year	UO	UO:0000036	Randers	biological replicate
R14120	Fraxinus excelsior	NCBITAXON	NCBITaxon:38873	leaf	BTO	BTO:0000713	Kingdom of Denmark	GAZ	GAZ:00002635	Collection of leaf material	UGH-G	high susceptibility to ash dieback disease	2012	9	year	UO	UO:0000036	Randers	biological replicate
R14169	Fraxinus excelsior	NCBITAXON	NCBITaxon:38873	leaf	BTO	BTO:0000713	Kingdom of Denmark	GAZ	GAZ:00002635	Collection of leaf material	UGH-H	high susceptibility to ash dieback disease	2012	9	year	UO	UO:0000036	Randers	biological replicate
R14156	Fraxinus excelsior	NCBITAXON	NCBITaxon:38873	leaf	BTO	BTO:0000713	Kingdom of Denmark	GAZ	GAZ:00002635	Collection of leaf material	UGH-I	high susceptibility to ash dieback disease	2012	9	year	UO	UO:0000036	Randers	biological replicate
25UTaps	Fraxinus excelsior	NCBITAXON	NCBITaxon:38873	leaf	BTO	BTO:0000713	Kingdom of Denmark	GAZ	GAZ:00002635	Collection of leaf material	UGH-J	high susceptibility to ash dieback disease	1997	>50	year	UO	UO:0000036	Tapsore	biological replicate
