# Supplementary material for: Ash leaf metabolomes reveal differences between trees tolerant and susceptible to ash dieback disease
Source: Sci Data. 2017 Dec 19;4:170190. doi: 10.1038/sdata.2017.190 (PMC5735976; doi:10.1038/sdata.2017.190)
Supplement: Supplementary file 1 [file sdata2017190-isa1.zip › a_assay_Sambles.txt]

Sample Name	Protocol REF	Protocol REF	Parameter Value[instrument]	Parameter Value[manufacturer]	Assay Name	Raw Data File	Comment[Data Repository]	Comment[Data Record Accession]	Comment[Data Record URI]	Protocol REF	Protocol REF	Protocol REF	Derived Data File	Comment[Data Repository]	Comment[Data Record Accession]	Comment[Data Record URI]	Factor Value[phenotype]	Factor Value[year of first grafting]	Factor Value[age at time of first grafting]	Unit	Term Source REF	Term Accession Number	Factor Value[geographical location]	Factor Value[replicate]
HGH-A	Sample processing	Mass spectrometry	quadrupole time-of-flight QToF 6520 mass spectrometer	Agilent Technologies	HGH-A1	MTBLS372	MetaboLights	MTBLS372	https://www.ebi.ac.uk/metabolights/MTBLS372	Data processing	Statistics	Putative feature identification	MTBLS372	MetaboLights	MTBLS372	https://www.ebi.ac.uk/metabolights/MTBLS372	low susceptibility to ash dieback disease	2012	9	year	UO	VLOOKUP(A2,study_template!L:U,7,FALSE)	Randers	biological replicate 1
HGH-A	Sample processing	Mass spectrometry	quadrupole time-of-flight QToF 6520 mass spectrometer	Agilent Technologies	HGH-A2	MTBLS372	MetaboLights	MTBLS372	https://www.ebi.ac.uk/metabolights/MTBLS372	Data processing	Statistics	Putative feature identification	MTBLS372	MetaboLights	MTBLS372	https://www.ebi.ac.uk/metabolights/MTBLS372	low susceptibility to ash dieback disease	2012	9	year	UO	VLOOKUP(A2,study_template!L:U,7,FALSE)	Randers	biological replicate 2
HGH-A	Sample processing	Mass spectrometry	quadrupole time-of-flight QToF 6520 mass spectrometer	Agilent Technologies	HGH-A3	MTBLS372	MetaboLights	MTBLS372	https://www.ebi.ac.uk/metabolights/MTBLS372	Data processing	Statistics	Putative feature identification	MTBLS372	MetaboLights	MTBLS372	https://www.ebi.ac.uk/metabolights/MTBLS372	low susceptibility to ash dieback disease	2012	9	year	UO	VLOOKUP(A2,study_template!L:U,7,FALSE)	Randers	biological replicate 3
HGH-B	Sample processing	Mass spectrometry	quadrupole time-of-flight QToF 6520 mass spectrometer	Agilent Technologies	HGH-B1	MTBLS372	MetaboLights	MTBLS372	https://www.ebi.ac.uk/metabolights/MTBLS372	Data processing	Statistics	Putative feature identification	MTBLS372	MetaboLights	MTBLS372	https://www.ebi.ac.uk/metabolights/MTBLS372	low susceptibility to ash dieback disease	2012	9	year	UO	VLOOKUP(A2,study_template!L:U,7,FALSE)	Randers	biological replicate 1
HGH-B	Sample processing	Mass spectrometry	quadrupole time-of-flight QToF 6520 mass spectrometer	Agilent Technologies	HGH-B2	MTBLS372	MetaboLights	MTBLS372	https://www.ebi.ac.uk/metabolights/MTBLS372	Data processing	Statistics	Putative feature identification	MTBLS372	MetaboLights	MTBLS372	https://www.ebi.ac.uk/metabolights/MTBLS372	low susceptibility to ash dieback disease	2012	9	year	UO	VLOOKUP(A2,study_template!L:U,7,FALSE)	Randers	biological replicate 2
HGH-B	Sample processing	Mass spectrometry	quadrupole time-of-flight QToF 6520 mass spectrometer	Agilent Technologies	HGH-B3	MTBLS372	MetaboLights	MTBLS372	https://www.ebi.ac.uk/metabolights/MTBLS372	Data processing	Statistics	Putative feature identification	MTBLS372	MetaboLights	MTBLS372	https://www.ebi.ac.uk/metabolights/MTBLS372	low susceptibility to ash dieback disease	2012	9	year	UO	VLOOKUP(A2,study_template!L:U,7,FALSE)	Randers	biological replicate 3
HGH-C	Sample processing	Mass spectrometry	quadrupole time-of-flight QToF 6520 mass spectrometer	Agilent Technologies	HGH-C1	MTBLS372	MetaboLights	MTBLS372	https://www.ebi.ac.uk/metabolights/MTBLS372	Data processing	Statistics	Putative feature identification	MTBLS372	MetaboLights	MTBLS372	https://www.ebi.ac.uk/metabolights/MTBLS372	low susceptibility to ash dieback disease	2012	9	year	UO	VLOOKUP(A2,study_template!L:U,7,FALSE)	Randers	biological replicate 1
HGH-C	Sample processing	Mass spectrometry	quadrupole time-of-flight QToF 6520 mass spectrometer	Agilent Technologies	HGH-C2	MTBLS372	MetaboLights	MTBLS372	https://www.ebi.ac.uk/metabolights/MTBLS372	Data processing	Statistics	Putative feature identification	MTBLS372	MetaboLights	MTBLS372	https://www.ebi.ac.uk/metabolights/MTBLS372	low susceptibility to ash dieback disease	2012	9	year	UO	VLOOKUP(A2,study_template!L:U,7,FALSE)	Randers	biological replicate 2
HGH-C	Sample processing	Mass spectrometry	quadrupole time-of-flight QToF 6520 mass spectrometer	Agilent Technologies	HGH-C3	MTBLS372	MetaboLights	MTBLS372	https://www.ebi.ac.uk/metabolights/MTBLS372	Data processing	Statistics	Putative feature identification	MTBLS372	MetaboLights	MTBLS372	https://www.ebi.ac.uk/metabolights/MTBLS372	low susceptibility to ash dieback disease	2012	9	year	UO	VLOOKUP(A2,study_template!L:U,7,FALSE)	Randers	biological replicate 3
HGH-D	Sample processing	Mass spectrometry	quadrupole time-of-flight QToF 6520 mass spectrometer	Agilent Technologies	HGH-D1	MTBLS372	MetaboLights	MTBLS372	https://www.ebi.ac.uk/metabolights/MTBLS372	Data processing	Statistics	Putative feature identification	MTBLS372	MetaboLights	MTBLS372	https://www.ebi.ac.uk/metabolights/MTBLS372	low susceptibility to ash dieback disease	2012	9	year	UO	VLOOKUP(A2,study_template!L:U,7,FALSE)	Randers	biological replicate 1
HGH-D	Sample processing	Mass spectrometry	quadrupole time-of-flight QToF 6520 mass spectrometer	Agilent Technologies	HGH-D2	MTBLS372	MetaboLights	MTBLS372	https://www.ebi.ac.uk/metabolights/MTBLS372	Data processing	Statistics	Putative feature identification	MTBLS372	MetaboLights	MTBLS372	https://www.ebi.ac.uk/metabolights/MTBLS372	low susceptibility to ash dieback disease	2012	9	year	UO	VLOOKUP(A2,study_template!L:U,7,FALSE)	Randers	biological replicate 2
HGH-D	Sample processing	Mass spectrometry	quadrupole time-of-flight QToF 6520 mass spectrometer	Agilent Technologies	HGH-D3	MTBLS372	MetaboLights	MTBLS372	https://www.ebi.ac.uk/metabolights/MTBLS372	Data processing	Statistics	Putative feature identification	MTBLS372	MetaboLights	MTBLS372	https://www.ebi.ac.uk/metabolights/MTBLS372	low susceptibility to ash dieback disease	2012	9	year	UO	VLOOKUP(A2,study_template!L:U,7,FALSE)	Randers	biological replicate 3
HGH-E	Sample processing	Mass spectrometry	quadrupole time-of-flight QToF 6520 mass spectrometer	Agilent Technologies	HGH-E1	MTBLS372	MetaboLights	MTBLS372	https://www.ebi.ac.uk/metabolights/MTBLS372	Data processing	Statistics	Putative feature identification	MTBLS372	MetaboLights	MTBLS372	https://www.ebi.ac.uk/metabolights/MTBLS372	low susceptibility to ash dieback disease	2012	9	year	UO	VLOOKUP(A2,study_template!L:U,7,FALSE)	Randers	biological replicate 1
HGH-E	Sample processing	Mass spectrometry	quadrupole time-of-flight QToF 6520 mass spectrometer	Agilent Technologies	HGH-E2	MTBLS372	MetaboLights	MTBLS372	https://www.ebi.ac.uk/metabolights/MTBLS372	Data processing	Statistics	Putative feature identification	MTBLS372	MetaboLights	MTBLS372	https://www.ebi.ac.uk/metabolights/MTBLS372	low susceptibility to ash dieback disease	2012	9	year	UO	VLOOKUP(A2,study_template!L:U,7,FALSE)	Randers	biological replicate 2
HGH-E	Sample processing	Mass spectrometry	quadrupole time-of-flight QToF 6520 mass spectrometer	Agilent Technologies	HGH-E3	MTBLS372	MetaboLights	MTBLS372	https://www.ebi.ac.uk/metabolights/MTBLS372	Data processing	Statistics	Putative feature identification	MTBLS372	MetaboLights	MTBLS372	https://www.ebi.ac.uk/metabolights/MTBLS372	low susceptibility to ash dieback disease	2012	9	year	UO	VLOOKUP(A2,study_template!L:U,7,FALSE)	Randers	biological replicate 3
UGH-F	Sample processing	Mass spectrometry	quadrupole time-of-flight QToF 6520 mass spectrometer	Agilent Technologies	UGH-F1	MTBLS372	MetaboLights	MTBLS372	https://www.ebi.ac.uk/metabolights/MTBLS372	Data processing	Statistics	Putative feature identification	MTBLS372	MetaboLights	MTBLS372	https://www.ebi.ac.uk/metabolights/MTBLS372	high susceptibility to ash dieback disease	2012	9	year	UO	VLOOKUP(A2,study_template!L:U,7,FALSE)	Randers	biological replicate 1
UGH-F	Sample processing	Mass spectrometry	quadrupole time-of-flight QToF 6520 mass spectrometer	Agilent Technologies	UGH-F2	MTBLS372	MetaboLights	MTBLS372	https://www.ebi.ac.uk/metabolights/MTBLS372	Data processing	Statistics	Putative feature identification	MTBLS372	MetaboLights	MTBLS372	https://www.ebi.ac.uk/metabolights/MTBLS372	high susceptibility to ash dieback disease	2012	9	year	UO	VLOOKUP(A2,study_template!L:U,7,FALSE)	Randers	biological replicate 2
UGH-F	Sample processing	Mass spectrometry	quadrupole time-of-flight QToF 6520 mass spectrometer	Agilent Technologies	UGH-F3	MTBLS372	MetaboLights	MTBLS372	https://www.ebi.ac.uk/metabolights/MTBLS372	Data processing	Statistics	Putative feature identification	MTBLS372	MetaboLights	MTBLS372	https://www.ebi.ac.uk/metabolights/MTBLS372	high susceptibility to ash dieback disease	2012	9	year	UO	VLOOKUP(A2,study_template!L:U,7,FALSE)	Randers	biological replicate 3
UGH-G	Sample processing	Mass spectrometry	quadrupole time-of-flight QToF 6520 mass spectrometer	Agilent Technologies	UGH-G1	MTBLS372	MetaboLights	MTBLS372	https://www.ebi.ac.uk/metabolights/MTBLS372	Data processing	Statistics	Putative feature identification	MTBLS372	MetaboLights	MTBLS372	https://www.ebi.ac.uk/metabolights/MTBLS372	high susceptibility to ash dieback disease	2012	9	year	UO	VLOOKUP(A2,study_template!L:U,7,FALSE)	Randers	biological replicate 1
UGH-G	Sample processing	Mass spectrometry	quadrupole time-of-flight QToF 6520 mass spectrometer	Agilent Technologies	UGH-G2	MTBLS372	MetaboLights	MTBLS372	https://www.ebi.ac.uk/metabolights/MTBLS372	Data processing	Statistics	Putative feature identification	MTBLS372	MetaboLights	MTBLS372	https://www.ebi.ac.uk/metabolights/MTBLS372	high susceptibility to ash dieback disease	2012	9	year	UO	VLOOKUP(A2,study_template!L:U,7,FALSE)	Randers	biological replicate 2
UGH-G	Sample processing	Mass spectrometry	quadrupole time-of-flight QToF 6520 mass spectrometer	Agilent Technologies	UGH-G3	MTBLS372	MetaboLights	MTBLS372	https://www.ebi.ac.uk/metabolights/MTBLS372	Data processing	Statistics	Putative feature identification	MTBLS372	MetaboLights	MTBLS372	https://www.ebi.ac.uk/metabolights/MTBLS372	high susceptibility to ash dieback disease	2012	9	year	UO	VLOOKUP(A2,study_template!L:U,7,FALSE)	Randers	biological replicate 3
UGH-H	Sample processing	Mass spectrometry	quadrupole time-of-flight QToF 6520 mass spectrometer	Agilent Technologies	UGH-H1	MTBLS372	MetaboLights	MTBLS372	https://www.ebi.ac.uk/metabolights/MTBLS372	Data processing	Statistics	Putative feature identification	MTBLS372	MetaboLights	MTBLS372	https://www.ebi.ac.uk/metabolights/MTBLS372	high susceptibility to ash dieback disease	2012	9	year	UO	VLOOKUP(A2,study_template!L:U,7,FALSE)	Randers	biological replicate 1
UGH-H	Sample processing	Mass spectrometry	quadrupole time-of-flight QToF 6520 mass spectrometer	Agilent Technologies	UGH-H2	MTBLS372	MetaboLights	MTBLS372	https://www.ebi.ac.uk/metabolights/MTBLS372	Data processing	Statistics	Putative feature identification	MTBLS372	MetaboLights	MTBLS372	https://www.ebi.ac.uk/metabolights/MTBLS372	high susceptibility to ash dieback disease	2012	9	year	UO	VLOOKUP(A2,study_template!L:U,7,FALSE)	Randers	biological replicate 2
UGH-H	Sample processing	Mass spectrometry	quadrupole time-of-flight QToF 6520 mass spectrometer	Agilent Technologies	UGH-H3	MTBLS372	MetaboLights	MTBLS372	https://www.ebi.ac.uk/metabolights/MTBLS372	Data processing	Statistics	Putative feature identification	MTBLS372	MetaboLights	MTBLS372	https://www.ebi.ac.uk/metabolights/MTBLS372	high susceptibility to ash dieback disease	2012	9	year	UO	VLOOKUP(A2,study_template!L:U,7,FALSE)	Randers	biological replicate 3
UGH-I	Sample processing	Mass spectrometry	quadrupole time-of-flight QToF 6520 mass spectrometer	Agilent Technologies	UGH-I1	MTBLS372	MetaboLights	MTBLS372	https://www.ebi.ac.uk/metabolights/MTBLS372	Data processing	Statistics	Putative feature identification	MTBLS372	MetaboLights	MTBLS372	https://www.ebi.ac.uk/metabolights/MTBLS372	high susceptibility to ash dieback disease	2012	9	year	UO	VLOOKUP(A2,study_template!L:U,7,FALSE)	Randers	biological replicate 1
UGH-I	Sample processing	Mass spectrometry	quadrupole time-of-flight QToF 6520 mass spectrometer	Agilent Technologies	UGH-I2	MTBLS372	MetaboLights	MTBLS372	https://www.ebi.ac.uk/metabolights/MTBLS372	Data processing	Statistics	Putative feature identification	MTBLS372	MetaboLights	MTBLS372	https://www.ebi.ac.uk/metabolights/MTBLS372	high susceptibility to ash dieback disease	2012	9	year	UO	VLOOKUP(A2,study_template!L:U,7,FALSE)	Randers	biological replicate 2
UGH-I	Sample processing	Mass spectrometry	quadrupole time-of-flight QToF 6520 mass spectrometer	Agilent Technologies	UGH-I3	MTBLS372	MetaboLights	MTBLS372	https://www.ebi.ac.uk/metabolights/MTBLS372	Data processing	Statistics	Putative feature identification	MTBLS372	MetaboLights	MTBLS372	https://www.ebi.ac.uk/metabolights/MTBLS372	high susceptibility to ash dieback disease	2012	9	year	UO	VLOOKUP(A2,study_template!L:U,7,FALSE)	Randers	biological replicate 3
UGH-J	Sample processing	Mass spectrometry	quadrupole time-of-flight QToF 6520 mass spectrometer	Agilent Technologies	UGH-J1	MTBLS372	MetaboLights	MTBLS372	https://www.ebi.ac.uk/metabolights/MTBLS372	Data processing	Statistics	Putative feature identification	MTBLS372	MetaboLights	MTBLS372	https://www.ebi.ac.uk/metabolights/MTBLS372	high susceptibility to ash dieback disease	1997	>50	year	UO	VLOOKUP(A2,study_template!L:U,7,FALSE)	Tapsore	biological replicate 1
UGH-J	Sample processing	Mass spectrometry	quadrupole time-of-flight QToF 6520 mass spectrometer	Agilent Technologies	UGH-J2	MTBLS372	MetaboLights	MTBLS372	https://www.ebi.ac.uk/metabolights/MTBLS372	Data processing	Statistics	Putative feature identification	MTBLS372	MetaboLights	MTBLS372	https://www.ebi.ac.uk/metabolights/MTBLS372	high susceptibility to ash dieback disease	1997	>50	year	UO	VLOOKUP(A2,study_template!L:U,7,FALSE)	Tapsore	biological replicate 2
UGH-J	Sample processing	Mass spectrometry	quadrupole time-of-flight QToF 6520 mass spectrometer	Agilent Technologies	UGH-J3	MTBLS372	MetaboLights	MTBLS372	https://www.ebi.ac.uk/metabolights/MTBLS372	Data processing	Statistics	Putative feature identification	MTBLS372	MetaboLights	MTBLS372	https://www.ebi.ac.uk/metabolights/MTBLS372	high susceptibility to ash dieback disease	1997	>50	year	UO	VLOOKUP(A2,study_template!L:U,7,FALSE)	Tapsore	biological replicate 3
