# Supplementary material for: Ash leaf metabolomes reveal differences between trees tolerant and susceptible to ash dieback disease
Source: Sci Data. 2017 Dec 19;4:170190. doi: 10.1038/sdata.2017.190 (PMC5735976; doi:10.1038/sdata.2017.190)
Supplement: Supplementary Table S1 [file sdata2017190-s3.xlsx]

## Sheet: summary
Summary														MetaboAnalyst				JMP (processed)			References
ID	Putative ID	Formula of putative ID	Retention time (s)	Collision energy (eV) (slope x m/z) * 100 + offset	base peak m/z	XCMS ID	monoisotopic m/z		ppm difference	Adducts	Fragments	Comments	Max abundance	Random Forest MeanDecreaseAccuracy (OOD = 0.0333)	Fold Change	log2(FC)	VIP score	Practical Dif PValue	FDR PValue	Effect Size
							Predicted from formula of putative ID	Experimental			m/z
NEGATIVE MODE
N1	Iridoid glucoside-like compound	C36H46O21	1376.08	33.4637	813.248	M813T1376	813.245	813.25	5.41042	NA	813.2482 651.1991 479.1608 814.2553 652.2013	Neutral loss of 162 indicates hexose.	505563	0	6.8307	2.772	1.8139	0.00287796	0.0136419	1.41675
N2	A secoiridoid glucoside from Ligustrum japonicum (Oleaceae) / Excelside A like compound	C23H34O16	1235.27	24.7812	89.0245	M565T1235_1	565.177	565.177	0.884679	NA	59.0138 69.0334 71.0129 89.0237 90.0274 371.0975 223.0610 403.1200 161.0442	Neutral loss of 162 indicates hexose. Same fragment masses (403, 223, 179, 161) as the secoiridoid monoterpene Elenolic acid derivative (Comparative Phloem Chemistry of Manchurian (Fraxinus mandshurica) and Two North American Ash Species (Fraxinus americana and Fraxinus pennsylvanica))	9.42978e+06	0.0010909	12.334	3.6246	2.2237	0.00368248	0.00115881	0.660345	Kuwajima, H., Matsuuchi, K., Takaishi, K., Inoue, K., Fujita, T. and Inouye, H., 1989. A secoiridoid glucoside from Ligustrum japonicum. Phytochemistry, 28(5), pp.1409-1411.
N3	(7 R/S)-10-Hydroxy-7-methoxyoleuropein (Ligustrum vulgare (Oleaceae)) or formic acid [M+FA-H]- adduct of the bitter secoiridoid glucoside Oleuropein / Oleuroside or an acetate [M+CH3COO]- adduct of Demethyloleuropein	C26H34O15	1234.87	25.4815	403.124	M585T1235_1	585.182	585.184	4.10129	NA	403.1227 371.0975 89.0236 179.0582 223.0604 161.0437	Same fragment masses (403, 223, 179, 161) as the secoiridoid monoterpene Elenolic acid derivative (Comparative Phloem Chemistry of Manchurian (Fraxinus mandshurica) and Two North American Ash Species (Fraxinus americana and Fraxinus pennsylvanica))	4.62155e+06	0	17.922	4.1637	2.1306	0.0018943	0.00243633	0.858163	Tanahashi, T., Takenaka, Y., Okazaki, N., Koge, M., Nagakura, N. and Nishi, T., 2009. Secoiridoid glucosides and unusual recyclized secoiridoid aglycones from Ligustrum vulgare. Phytochemistry, 70(17), pp.2072-2077.
N4	The secoiridoid glucoside, Excelside B / Nuezhenide (Fraxinus excelsior)	C31H42O17	1399.16	28.9832	89.0247	M685T1399_1	685.234	685.235	0.729677	NA	89.0228 299.1108 291.0837 223.0605 101.0226 453.1424	453, 299 are key product ions of Nuezhenide	5.13615e+06	0.00072727	8.2601	3.0462	2.4065	0.00178852	0.000270037	0.62525	Bai, N., He, K., Ibarra, A., Bily, A., Roller, M., Chen, X., and Ruhl, R. (2010). Iridoids from Fraxinus excelsior with adipocyte differentiation-inhibitory and PPARalpha activation activity. The Natural Products Journal 73, 2-6
N5	Compound related to Oleoside 11-methyl ester or Oleoside 7-methyl ester	NA	1238.81	38.9258	89.0237	M969T1239	NA	969.308	NA	NA	89.0237 403.1212 179.0576 119.0349 223.0623 161.0452	Compound related to oleoside methyl ester. 403.12 is a observed as product ion in N2, N3 and N5. Same fragment masses (403, 223, 179, 161) as the secoiridoid monoterpene Elenolic acid derivative (Comparative Phloem Chemistry of Manchurian (Fraxinus mandshurica) and Two North American Ash Species (Fraxinus americana and Fraxinus pennsylvanica))	903772	0	11.179	3.4828	1.8192	0.00633882	0.0165455	1.09973
POSITIVE MODE
P1a (NH4)	The secoiridoid glucoside, Excelside B / Nuezhenide (Fraxinus excelsior)	C31H42O17	1397.66	29.6496	165.054	M704T1398_1	704.277	704.275	-1.98786	[M+NH4]+	165.054 225.0755 151.0381 193.0479 121.0645		4.17262e+06	0.0039429	13.672	3.7731	2.181	0.00660022	0.0137826	0.831634	Bai, N., He, K., Ibarra, A., Bily, A., Roller, M., Chen, X., and Ruhl, R. (2010). Iridoids from Fraxinus excelsior with adipocyte differentiation-inhibitory and PPARalpha activation activity. The Natural Products Journal 73, 2-6
P1b (Na)			1398.65	29.8231	547.178	M709T1399	709.232	709.231	-1.40998	[M+Na]+	709.2296 710.2309 547.1777 477.1355 711.2307	Neutral loss of 162 indicates glycoside	1.99497e+06	0.0018154	12.684	3.6649	2.5114	0.000641149	0.000792735	0.755729
P2a (NH4)	A secoiridoid glucoside from Ligustrum japonicum (Oleaceae) / Excelside A like compound	C23H34O16	1235.68	25.4476	165.054	M584T1236_1	584.219	584.218	-2.39636	[M+NH4]+	165.0539 151.0383 225.0746 193.0484 211.06		3.75473e+06	0.0027354	13.86	3.7929	2.3642	0.00532648	0.00905656	0.794401	Kuwajima, H., Matsuuchi, K., Takaishi, K., Inoue, K., Fujita, T. and Inouye, H., 1989. A secoiridoid glucoside from Ligustrum japonicum. Phytochemistry, 28(5), pp.1409-1411.
P2b (Na)			1235.81	25.6211	427.12	M589T1236	589.174	589.173	-2.03675	[M+Na]+	427.1195 589.1704 428.1213 265.0676 590.1712	2 neutral losses of 162 indicates glycoside groups	1.94544e+06	0.00036364	13.983	3.8056	2.6323	0.00119162	0.000792735	0.687545
P3	Compound related to P1, P2 and P7	C11H12O5	1236.39	12.8777	165.053	M225T1236	225.076	225.076	-1.77718	NA	165.0531 151.0401 166.0523 84.9568 77.0425	Same mass as product ion from P1, P2 and P7. Different MSMS spectra to synapic acid (ReSpect)	1.28941e+06	0.0031667	7.493	2.9055	2.2654	0.00416413	0.0125709	0.924668
P4	Compound related to P1, P2 and P7	C11H12O5	1398.65	12.8776	95.0485	M225T1399	225.076	225.075	-4.88723	NA	95.0485 151.0381 165.0534 147.0427 123.0412	Same mass as product ion from P1, P2 and P7. Different MSMS spectra to synapic acid (ReSpect)	1.00739e+06	0.0017662	8.5627	3.0981	2.411	0.0016549	0.0015555	0.724509
P5a (NH4)	The secoiridoid glucoside, Excelside B / Nuezhenide (Fraxinus excelsior)	C31H42O17	1371.3	29.6496	165.05	M704T1371	704.277	704.274	-3.54974	[M+NH4]+	165.0499 151.0344 121.0607 193.0452 166.0523		4.2598e+06	0	NA	NA	1.4044	0.0504952	0.0769621	0.747665	Bai, N., He, K., Ibarra, A., Bily, A., Roller, M., Chen, X., and Ruhl, R. (2010). Iridoids from Fraxinus excelsior with adipocyte differentiation-inhibitory and PPARalpha activation activity. The Natural Products Journal 73, 2-6
P5b (Na)			1374.89	29.823	547.176	M709T1375	709.232	709.23	-3.24294	[M+Na]+	709.2274 547.1755 710.2295 548.1774 711.2332		4.65205e+06	0	NA	NA	1.7836	0.0223127	0.0200915	0.659861
P6a (NH4)	A phenolic apioglucoside, Forsythoside D from Forsythia suspensa (Oleaceae) or kelampayoside A from e.g. Trachelospermum jasminoides.	C20H30O13	1138.02	22.367	137.059	M496T1138_1	496.203	496.201	-4.03061	[M+NH4]+	137.0592 85.029 145.0488 155.0688 127.0392		920909	0.00046154	2.8382	1.505	1.5198	0.0786566	0.150717	0.861619	Endo, K., and Hikino, H. (1982). Validity of oriental medicine, part 44. Structures of forsythoside C and D, antibacterial principles of Forsythia suspensa fruits. Heterocycles 19, 2033-2036. Liu, X.T., Wang, X.G., Xu, R., Meng, F.H., Yu, N.J. and Zhao, Y.M., 2015. Qualitative and quantitative analysis of lignan constituents in Caulis trachelospermi by HPLC-QTOF-MS and HPLC-UV. Molecules, 20(5), …
P6b (Na)			1138.11	22.5405	339.1	M501T1138	501.158	501.156	-4.19029	[M+Na]+	501.1562 339.0996 502.1602 503.1642 501.4446	Neutral loss of 162 indicates glycoside	517570	0	2.4427	1.2885	1.802	0.847832	0.651175	0.126955
P7a (NH4)	Jaspolyanoside; an aromatic conjugated secoiridoid glucoside from Jasminum polyanthum (Oleaceae) and Olea europaea (Oleaceae)	C42H54O22	1535.56	37.492	121.063	M928T1535	928.345	928.343	-1.83122	[M+NH4]+	121.0629 165.0516 225.0742 151.0366 193.0457		2.78865e+06	0	4.3898	2.1341	1.6749	0.146174	0.0559843	0.460065	Tanahashi, T., Takenaka, Y., Akimoto, M., Okuda, A., Kusunoki, Y., Suekawa, C., and Nagakura, N. (1997). Six secoiridoid glucosides from Jasminum polyanthum. Chemical & pharmaceutical bulletin 45, 367-372. Pérez-Bonilla, M., Salido, S., van Beek, T.A., de Waard, P., Linares-Palomino, P.J., Sánchez, A. and Altarejos, J., 2011. Isolation of antioxidative secoiridoids from olive wood (Olea europaea …
P7b (Na)			1535.81	37.6655	771.243	M933T1536	933.3	933.299	-1.28576	[M+Na]+	933.2965 934.3002 771.2427 935.2961 701.2028	Neutral loss of 162 indicates glycoside	4.22197e+06	0.00044444	5.9037	2.5616	1.8014	0.0466281	0.0381406	0.617588
